# Supplementary material for: Is UA/HDL-C a Reliable Surrogate Marker for Fatty Liver? A Comparative Evaluation with Metabolic Scores in a Mexican Population: The Genetics of Atherosclerotic Disease Study
Source: Diagnostics (Basel). 2025 Jun 3;15(11):1419. doi: 10.3390/diagnostics15111419 (PMC12154243; doi:10.3390/diagnostics15111419)
Supplement: Supplementary file 1 [file diagnostics-15-01419-s001.zip]

Archive with 2 entries (2 files):
- Supplementary data 1.png
- Supplementary data 2.jpg
